# Supplementary material for: Adjuvant radiotherapy and chemotherapy for patients with breast phyllodes tumors: a systematic review and meta-analysis
Source: BMC Cancer. 2019 Apr 23;19:372. doi: 10.1186/s12885-019-5585-5 (PMC6480723; doi:10.1186/s12885-019-5585-5)
Supplement: Supplementary file 2 — Table S1. Quality assessment of the included studies. Table S2. Subgroup analysis of metastasis rate of radiotherapy. Table S3. Subgroup analysis of disease-free survival rate. Table S4. Subgroup analysis of overall survival rate. (ZIP 73 kb) [file 12885_2019_5585_MOESM2_ESM.zip]

Archive with 4 entries (4 files):
- Supplementary Table1R2.docx
- Supplementary Table2R2.docx
- Supplementary Table3R2.docx
- Supplementary Table4R2.docx
